# Supplementary material for: Discovering mythorealism: A corpus stylistic analysis of Yan Lianke’s novels in English
Source: PLoS One. 2026 Feb 24;21(2):e0342696. doi: 10.1371/journal.pone.0342696 (PMC12931789; doi:10.1371/journal.pone.0342696)
Supplement: S1 File — (ZIP) [file pone.0342696.s001.zip]

Archive with 14 entries (11 files):
- S1_Dataset_Metadata_and_WmatrixOutputs/
- S1_Dataset_Metadata_and_WmatrixOutputs/Bilingual Excerpts Containing the Word “Revolution” from Yan Lianke’s Hard like Water.xlsx
- S1_Dataset_Metadata_and_WmatrixOutputs/Collocates and concordance lines of keywords from excluded semantic domains/
- S1_Dataset_Metadata_and_WmatrixOutputs/Collocates and concordance lines of keywords from excluded semantic domains/Sample concordance lines of “as”.txt
- S1_Dataset_Metadata_and_WmatrixOutputs/Collocates and concordance lines of keywords from excluded semantic domains/Sample concordance lines of “revolutionary”.txt
- S1_Dataset_Metadata_and_WmatrixOutputs/Collocates and concordance lines of keywords from excluded semantic domains/屏幕截图 2025-10-07 172310.png
- S1_Dataset_Metadata_and_WmatrixOutputs/Collocates and concordance lines of keywords from excluded semantic domains/屏幕截图 2025-10-07 172433.png
- S1_Dataset_Metadata_and_WmatrixOutputs/DerivedOutputs_USAS-keyness_TARGET-vs-REFERENCE_Wmatrix5.txt
- S1_Dataset_Metadata_and_WmatrixOutputs/Metadata_corpus_catalog.xlsx
- S1_Dataset_Metadata_and_WmatrixOutputs/Retrieving concordance lines using the LancsBox software/
- S1_Dataset_Metadata_and_WmatrixOutputs/Retrieving concordance lines using the LancsBox software/Retrieving concordance lines containing “heaven” using the LancsBox software..png
- S1_Dataset_Metadata_and_WmatrixOutputs/Retrieving concordance lines using the LancsBox software/Retrieving concordance lines containing “red” using the LancsBox software..png
- S1_Dataset_Metadata_and_WmatrixOutputs/Retrieving concordance lines using the LancsBox software/Retrieving concordance lines containing “revolution” using the LancsBox software..png
- S1_Dataset_Metadata_and_WmatrixOutputs/Retrieving concordance lines using the LancsBox software/Retrieving concordance lines containing “room” using the LancsBox software..png
