# Supplementary material for: Discovering mythorealism: A corpus stylistic analysis of Yan Lianke’s novels in English
Source: PLoS One. 2026 Feb 24;21(2):e0342696. doi: 10.1371/journal.pone.0342696 (PMC12931789; doi:10.1371/journal.pone.0342696)
Supplement: S1 File — (ZIP) [file pone.0342696.s001.zip › S1_Dataset_Metadata_and_WmatrixOutputs/Bilingual Excerpts Containing the Word “Revolution” from Yan Lianke’s Hard like Water.xlsx]

## Sheet: Bilingual Excerpts Containing t
Chinese Original (contains "革命(revolution)")	ChatGPT Literal Translation	Translator’s Translation (by Carlos Rojas)
革命必须这样，抛头颅，东征西战筋骨断；洒热血，粉身碎骨也心甘。	Revolution must be like this: to sacrifice one’s head, to fight east and west until one’s bones are broken; to shed hot blood, and to be willing even if one’s body is shattered to pieces.	Revolution must be like this. I'll lay down my life in battle, shattering my bones, scattering my blood, and destroying my body and my spirit.
龙生龙，我是革命一条根，凤生凤，自然我苗正根又红，自幼革命力无穷	A dragon gives birth to a dragon — I am a true root of revolution; a phoenix gives birth to a phoenix — naturally my lineage is pure and my roots are red; since childhood, I have possessed boundless revolutionary strength.	Dragons beget dragons, phoenixes beget phoenixes, and my revolutionary energy has never flagged.
爱情和革命把他们和他们的母亲的生命抹杀了，像日本人把我父亲的头割下来挂在程岗镇的寨门上。	Love and revolution wiped out their lives and their mother’s life, just as the Japanese cut off my father’s head and hung it on the gate of Chenggang Town.	It was love and revolution that would take their lives and the life of their mother, just as it was the Japanese who chopped off my father's head and hung it from Chenggang's outer gates.
这对我不算啥儿新鲜事，无非意味着革命在县城也已经风起云又涌。	This is nothing new to me; it merely means that the revolution in the county town has also begun to surge with wind and clouds.	This was not a new sight for me, and instead it simply signaled that the revolution had already begun to gather momentum here.
我沿着铁路朝前走，宛若走在革命的诗篇里。	I walked forward along the railway, as if walking within a poem of revolution.	I followed the train tracks like the hero of a revolutionary epic.
可却是，世间只有革命的情谊重，革命者的情谊比山高，比海深，山高海深也不如革命者一见钟情的宽阔和深重。	And yet, in this world, only the comradeship of revolution truly matters; the comradeship among revolutionaries is higher than the mountains and deeper than the seas — even mountains and seas cannot compare with the vastness and depth of love at first sight between revolutionaries.	However, in this world, only revolutionary emotion is heavy, because the revolutionaries' bonds are taller than mountains and deeper than the ocean. Even the tallest mountain and the deepest ocean cannot compare with the breadth and the depth of a revolutionary's love at first sight.
可我和她在演着那腐化、堕落、惊心动魂的反革命的一幕戏儿时，这城里又恰在那个时候正演着革命的另外一场戏，把半个县城都打得偏瘫了。	But while she and I were acting out that corrupt, degenerate, and soul-shaking scene of counter-revolution, the city itself was, at that very moment, staging another scene of revolution — one that left half the county town paralyzed.	But even as she and I were engaged in that degenerate and decadent anti-revolutionary encounter, a different revolutionary scene had been unfolding here, which left half of the county seat's streets destroyed.
爱情与腐化，阶级与亲情，仇恨与斗争，理学与程家，法律与革命，革命与生产，忠于与愚昧，男人和女人，鸡巴与乳房，漂亮与丑陋，粮食与饥饿，父亲与孩娃，孩娃与母亲，男人与老婆，支书与书记，手铐与绳子，稻草和黄金，这些东西，说到底全是敌敌畏。	Love and corruption, class and kinship, hatred and struggle, Neo-Confucianism and the Cheng family, law and revolution, revolution and production, loyalty and ignorance, men and women, penis and breasts, beauty and ugliness, food and hunger, fathers and children, children and mothers, men and wives, branch secretaries and party secretaries, handcuffs and ropes, straw and gold — all these things, …	Love and corruption, class difference and family ties, hatred and struggle, the Cheng Brothers and Neo-Confucianism, law and revolution, revolution and production, loyalty and foolishness, men and women, cocks and breasts, beauty and ugliness, food and hunger, fathers and sons, mothers and children, husbands and wives, branch secretaries and Party secretaries, handcuffs and ropes, straw and gold …
你们要是让我活着离开这地方，我回到程岗镇的第一件事，就是掏出鸡巴在那些东西的头上撒泡尿，往程岗镇的革命头颅上拉泡屎。	If you let me leave this place alive, the first thing I’ll do when I get back to Chenggang Town is pull out my dick and piss on the heads of those things, and shit on the revolutionary heads of Chenggang Town.	If you permit me to leave this place alive, the first thing I'll do when I return to Chenggang will be to piss all over those things and shit all over the head of Chenggang's revolution.
这一切都得感谢那场红光满面的大革命。受剥削和压迫的人们只有革命才能有出路，不革命就只能活在黑暗中。	All of this must be thanked to that rosy-faced Great Revolution. The people who are exploited and oppressed only have a way out through revolution; if they do not revolt, they can only live in darkness.	For all this I had the bright red revolution to thank. People who are exploited and oppressed can find escape only in revolution, and without revolution they have no choice but to live in darkness.
