# Supplementary material for: Discovering mythorealism: A corpus stylistic analysis of Yan Lianke’s novels in English
Source: PLoS One. 2026 Feb 24;21(2):e0342696. doi: 10.1371/journal.pone.0342696 (PMC12931789; doi:10.1371/journal.pone.0342696)
Supplement: S1 File — (ZIP) [file pone.0342696.s001.zip › S1_Dataset_Metadata_and_WmatrixOutputs/Collocates and concordance lines of keywords from excluded semantic domains/Sample concordance lines of “as”.txt]

those with the fever would die ,	as	surely as the falling leaves . </s>	file
A big loud belly-laugh , ringing out	as	clear as a bell , strong enough	file
make the yellow leaves rain down ,	as	surely as the autumn breeze . </s>	file
the graves in the village cemetery were	as	dense as sheaves of wheat in a	file
autumn grain , and graves would be	as	common as sheaves of wheat . </s>	file
along the streets each day was just	as	dark . </s> <s> If it was	file
remarry into a distant mountain village ,	as	far away as possible from this fever-ridden	file
to sing hoarsely , in a voice	as	rough as tree bark : The sun	file
brand new two-storey house , which was	as	high as local building regulations allowed .	file
My father gazed back at Grandpa just	as	coldly . </s> <s> Two complete strangers	file
lead . </s> <s> No one made	as	much blood money as you . '	file
What had been autumn crimson was now	as	barren as a winter plain . </s>	file
, each night , his dreams were	as	neat and orderly as the homework of	file
Grandpa . </s> <s> 'And he 's	as	good as his word . ' </s>	file
Grandpa , 'I 'm sure he 's	as	good as his word . ' </s>	file
</s> <s> The rows of houses were	as	neat and symmetrical as if someone had	file
the women in disbelief , their suspicion	as	thick as city walls . </s> <s>	file
the skin was black and blue ,	as	mottled as a chunk of fat-streaked pork	file
's face . </s> <s> It was	as	thunderously angry as a poster of a	file
and traded words of consolation , each	as	fragile as the wings of a cicada	file
his fiddle . </s> <s> He looked	as	cheerful as a rosy-cheeked young man preparing	file
of years ago , their adventures were	as	familiar to the villagers as if they	file
whisper of new life , a sound	as	imperceptible as a cloud of feathers drifting	file
An audience of nearly 300 people ,	as	quiet as an audience of one ,	file
<s> Suddenly , the schoolyard was not	as	silent as before . </s> <s> It	file
watching , the schoolyard seemed to have	as	many pairs of eyes as trees in	file
in a forest ; the atmosphere was	as	dense as the sandstorms that blew across	file
and son were cold as ice ,	as	sharp as daggers . </s> <s> Looks	file
let go . </s> <s> It ended	as	quickly as it began . </s> <s>	file
at an unnatural angle , his face	as	white as a funeral scroll . </s>	file
<s> It fell with a fury ,	as	thick as goose down , carpeting everything	file
<s> He seemed to vomit up twice	as	much food as he managed to swallow	file
married to someone living far away ,	as	far away as possible from this awful	file
it looked shinier and healthier , not	as	grizzled as before . </s> <s> In	file
snowstorm . </s> <s> The snowflakes were	as	large as pear blossoms , and just	file
large as pear blossoms , and just	as	white . </s> <s> As they fell	file
you wanted to eat , and take	as	much food as you liked . </s>	file
you around . </s> <s> You were	as	free as a dandelion in a field	file
asleep . </s> <s> The schoolyard was	as	silent as the plain , the plain	file
silent as the plain , the plain	as	silent as a desert . </s> <s>	file
kind of shampoo that made her hair	as	smooth as silk . </s> <s> I	file
you could n't begin to name some	as	big as serving bowls , others small	file
mayor , he could swing a pickaxe	as	easily as if it were the handle	file
to flow through the plastic tubing about	as	wide as a chopstick and slowly fill	file
and bits of gold as tiny and	as	numerous as grains of wheat or sand	file
. </s> <s> . . flowers piled	as	high as mountain ranges , stretching into	file
</s> <s> At this , Lingling blushed	as	red as the sunrise . </s> <s>	file
offered , and allowed them to draw	as	much blood from his veins as they	file
sick man feels for those not quite	as	sick as he is . </s> <s>	file
little bowl . </s> <s> I 'm	as	sick as any of the rest of	file
, he was neither as gutsy nor	as	brave as Zhao Xiuqin . </s> <s>	file
corner of his eye , but stayed	as	silent as an empty well , his	file
rolled back into their sockets , were	as	white as a widow 's funeral cap	file
a large basin ; each brush stoke	as	thick as a man 's arm .	file
he heard the rumble of machinery ,	as	loud as thunder . </s> <s> Following	file
joining and painting and carving and checking	as	fast as they could . </s> <s>	file
a thick carpet of cedar shavings ,	as	numerous as grains on a threshing room	file
saw that Lingling 's colour was n't	as	good as it had been before New	file
heap . </s> <s> The stones were	as	big as a man 's head .	file
grain of rice was perfectly white ,	as	big as baby teeth , and the	file
as baby teeth , and the flour	as	fine as foam on a river .	file
. </s> <s> My lips are sealed	as	tight as this door . </s> <s>	file
n't foreseen . </s> <s> It was	as	unexpected as the sun rising in the	file
risen from the plain . </s> <s>	As	unforeseen as a field of ripe summer	file
the east wall of the kitchen ,	as	far away from the storeroom as possible	file
rooms . </s> <s> The schoolyard was	as	silent and deserted as winter on the	file
or perhaps another month , before the	relative	wealth or paucity of the soil began	file
: to the villagers , it seemed	as	boundless as the sky . </s> <s>	file
2 At night , the moonlight shone	as	bright as the sun . </s> <s>	file
fever , and its residents needed coffins	as	badly as they had needed grain during	file
was wealthier than Ding Village at least	as	wealthy as Cottonwood , the model blood-selling	file
rich shade of green , each about	as	tall as a chopstick standing on end	file
a cruder sort of smell , not	as	delicate or refined as peppermint . </s>	file
coffins are going to start showing cracks	as	wide as your finger . </s> <s>	file
<s> The two men sat quietly ,	as	still as the night around them .	file
Village into a blaze of light ,	as	dazzling as the daytime sun . </s>	file
the site of village meetings , was	as	bright as day . </s> <s> 'Xiuqin	file
a certain size , those with trunks	as	broad as a bucket , say .	file
, leaving only saplings with trunks barely	as	thick as a man 's arm .	file
</s> <s> Even these were scarce ,	as	rare as wheat seedlings in an abandoned	file
<s> The seams between the tiles were	as	straight and black as if they 'd	file
one of the villagers , he was	as	guileless as glass . </s> <s> 'Hey	file
Maybe her rounded face was n't quite	as	easy on the eye as Tingting 's	file
my hands and knees , to kowtow	as	many times as I have to ,	file
warm with their scent . </s> <s>	As	cosy as starched , freshly washed sheets	file
as starched , freshly washed sheets ;	as	joyous as the bed of newlyweds .	file
, but hard and angry , flushed	as	dark as congealed blood . </s> <s>	file
water , a stand of mugwort grew	as	tall as pines . </s> <s> Grandpa	file
villages seemed immobilized against the sunset ,	as	static as drawings on a sheet of	file
And the plain fell silent again ,	as	still as a lake on a windless	file
Her eyes were sunken , the hollows	as	large as hen 's eggs . </s>	file
, he still managed to put away	as	much food as ever , but Lord	file
a young woman known around the village	as	Little Green came to greet them .	file
anything wrong with it , she said	as	much to Lingling. 'I ca n't see	file
and give us two fancy coffins ,	as	nice as houses . </s> <s> So	file
rivulets . </s> <s> The night was	as	endless as a path across the plain	file
went away , and now I 'm	as	good as new . </s> <s> And	file
swirled through the courtyard , turning it	as	cold as a deep , dark well	file
her lips were dry and cracked ,	as	scaly as the wings of a dragonfly	file
noon . </s> <s> The village was	as	warm and silent as it had been	file
