# Supplementary material for: Discovering mythorealism: A corpus stylistic analysis of Yan Lianke’s novels in English
Source: PLoS One. 2026 Feb 24;21(2):e0342696. doi: 10.1371/journal.pone.0342696 (PMC12931789; doi:10.1371/journal.pone.0342696)
Supplement: S1 File — (ZIP) [file pone.0342696.s001.zip › S1_Dataset_Metadata_and_WmatrixOutputs/Collocates and concordance lines of keywords from excluded semantic domains/Sample concordance lines of “revolutionary”.txt]

me painfully relate the story of a	revolutionary	family ... </s> <s> It was the	file
, phoenixes beget phoenixes , and my	revolutionary	energy has never flagged . </s> <s>	file
decided to continue the work of the	revolutionary	martyrs and joined the army . </s>	file
even a fart . </s> <s> The	revolutionary	army was a large school , and	file
tragicomedy created by the regiment 's unique	revolutionary	conditions . </s> <s> My wife 's	file
however , I remembered I was a	revolutionary	humanist , and for a long time	file
you must have noticed our family 's	revolutionary	spirit ? </s> <s> My given name	file
&quot; </s> <s> Ours is truly a	revolutionary	family ! </s> <s> In fact ,	file
flag , and should have become exemplary	revolutionary	successors . </s> <s> But fate had	file
tend to go through the roof at	revolutionary	moments . </s> <s> This is a	file
train tracks like the hero of a	revolutionary	epic . </s> <s> The scenery was	file
However , in this world , only	revolutionary	emotion is heavy , because the revolutionaries	file
the breadth and the depth of a	revolutionary	's love at first sight . </s>	file
we plant the seeds of friendship ,	revolutionary	sentiment will continue to develop over the	file
and decadent anti-revolutionary encounter , a different	revolutionary	scene had been unfolding here , which	file
throughout the nation an enormous wave of	revolutionary	fervor was surging forth with the strength	file
in front of her was a future	revolutionary	. </s> <s> Instead , she merely	file
that my father-in-law was also a Chenggang	revolutionary	. </s> <s> He served as a	file
</s> <s> Was he afraid of the	revolutionary	storm , or was he stepping down	file
, &quot; If you can achieve the	revolutionary	'three-in-one combination' featuring a collaboration between cadres	file
, Gao Aijun , am a conscientious	revolutionary	. </s> <s> This was before lunch	file
Street . </s> <s> This was my	revolutionary	love , my fiery love . </s>	file
earlier . </s> <s> I knew our	revolutionary	love had not yet really begun .	file
! &quot; 4 . </s> <s> A	Revolutionary	's Longing Once you 've eaten honey	file
. </s> <s> With this , our	revolutionary	and counterrevolutionary lives diverged . </s> <s>	file
had become infected with this sort of	revolutionary	fever . </s> <s> Not only did	file
uninterested in eating . </s> <s> The	revolutionary	ardor sliced me open as easily as	file
</s> <s> I was n't a determined	revolutionary	, and I could n't help doing	file
alone ? 5 . </s> <s> A	Revolutionary	Melody Plays Once Again Of course we	file
as glass and as bright as a	revolutionary	's heart . </s> <s> My father-in-law	file
passed in front of them , a	revolutionary	fervor seemed to lift me up .	file
a pair of similarly fashionable black rubber	revolutionary	shoes . </s> <s> I was still	file
by wearing work-fabric pants and black rubber	revolutionary	shoes . </s> <s> These were class	file
Hey , I want to establish a	revolutionary	organization . </s> <s> Would you like	file
Do you really want to establish a	revolutionary	organization ? &quot; </s> <s> &quot; I	file
</s> <s> You have been possessed with	revolutionary	fever and want revolution . </s> <s>	file
block for the revolution , and the	revolutionary	tide will soon sweep you away .	file
Begins for Real Everyone knows that the	revolutionary	wind can not blow directly into one	file
if everyone is killed , then the	revolutionary	flame will be completely extinguished . </s>	file
killed by anti-revolutionaries , the stronger the	revolutionary	tide becomes and the closer the anti-revolutionaries	file
rabies . </s> <s> This is a	revolutionary	principle that must be noted . </s>	file
listened to my analysis of Chenggang 's	revolutionary	situation , my assessment of the dire	file
that I wanted to convene a town	revolutionary	mobilization meeting that evening . </s> <s>	file
Zedong Thought , hundreds of millions of	revolutionary	soldiers around the world are attempting to	file
It has advanced a crazed counterattack against	revolutionary	power , and promotes an anti-Chinese current	file
struggle , carried out the three great	revolutionary	movements , implemented socialist education movements ,	file
movements , and are currently reordering the	revolutionary	class ranks in order to beat back	file
the countryside , they are training proletarian	revolutionary	successors , who will be able to	file
prevent internal problems . </s> <s> These	revolutionary	successors will further consolidate the proletarian camp	file
feudal forces against the revolution and the	revolutionary	proletariat . </s> <s> This is a	file
shield , and fraternal production brigades and	revolutionary	youth to serve as models . </s>	file
new village cadres based on everyone 's	revolutionary	performance and ability . </s> <s> We	file
after we manage to seize and accumulate	revolutionary	experience , our next step will be	file
, but we definitely can not permit	revolutionary	youth from other production teams to come	file
ourselves into national cadres , into red	revolutionary	successors . </s> <s> We must administer	file
everyone who takes part in an ordinary	revolutionary	activity will get credit for a full	file
Everyone who takes part in some extraordinary	revolutionary	activity such as destroying the memorial archway	file
's meeting of the Chenggang production team	revolutionary	mobilization is hereby concluded . </s> <s>	file
person said , &quot; I 'm a	revolutionary	, and you are welcome to send	file
I stood like the protagonist of a	revolutionary	movie standing on the deck of a	file
<s> Given that this was our first	revolutionary	mobilization meeting , how could I not	file
capable , enlightened , and experienced rural	revolutionary	. </s> <s> I placed one hand	file
</s> <s> You are clearly made of	revolutionary	material . </s> <s> If only you	file
, we can definitely have Chenggang 's	revolutionary	carriage drive nonstop night and day and	file
I said and was struck by the	revolutionary	gift I had brought her . </s>	file
I was n't yet a completely pure	revolutionary	. </s> <s> Perhaps I was simply	file
, leading them in marching and singing	revolutionary	songs , I eliminated the disorder from	file
: &quot; Cheng Tianqing , today the	revolutionary	youth of the Chenggang production team have	file
they in fact shared their grandchildren 's	revolutionary	fervor . </s> <s> Their wrinkles and	file
blink of an eye , shattered the	revolutionary	procession . </s> <s> They collected the	file
<s> That was how Chenggang 's first	revolutionary	movement died a premature death . </s>	file
4 Overcast Skies 1 . </s> <s>	Revolutionary	Thought I did n't find Xia Hongmei	file
the blood rushing through their veins is	revolutionary	blood . </s> <s> Thirteen Li River	file
. </s> <s> She was my only	revolutionary	comrade and my only reassurance . </s>	file
, &quot; How can Chenggang accommodate a	revolutionary	like yourself ? &quot; </s> <s> I	file
<s> My home can not accommodate a	revolutionary	like yourself . &quot; </s> <s> My	file
. </s> <s> I sincerely hope our	revolutionary	friendship will last forever ! </s> <s>	file
, she wrote that she hoped our	revolutionary	friendship would last forever ! </s> <s>	file
! </s> <s> And what is a	revolutionary	friendship ? </s> <s> A revolutionary friendship	file
a revolutionary friendship ? </s> <s> A	revolutionary	friendship is precisely the conjugal love that	file
the power to struggle , to discuss	revolutionary	countermeasures , and to plan revolutionary action	file
discuss revolutionary countermeasures , and to plan	revolutionary	action . </s> <s> I read the	file
mountains and rivers would wait patiently while	revolutionary	sentiment remained . </s> <s> On that	file
what was that ? </s> <s> Only	revolutionary	love could bring about revolutionary strength .	file
<s> Only revolutionary love could bring about	revolutionary	strength . </s> <s> Only proletarian love	file
me , he would be cursing a	revolutionary	and if he cursed a revolutionary ,	file
a revolutionary and if he cursed a	revolutionary	, he would be cursing Chairman Mao	file
little carried away and had forgotten the	revolutionary	situation of this revolutionary age . </s>	file
had forgotten the revolutionary situation of this	revolutionary	age . </s> <s> In the distance	file
<s> It was only upon seeing the	revolutionary	heat rising up to the sky that	file
, &quot; Hongmei , this is simply	revolutionary	love and affection . </s> <s> We	file
me . </s> <s> She had a	revolutionary	's look of conviction and fearlessness ,	file
my head to my toes to a	revolutionary	, and that revolutionary is you ,	file
toes to a revolutionary , and that	revolutionary	is you , Gao Aijun ! &quot;	file
serve as a grave robber , a	revolutionary	activist and organizer , a successor of	file
supplement for my unhappy marriage , a	revolutionary	with whom I could share a pillow	file
about to explode . </s> <s> Our	revolutionary	love had reached a critical point ,	file
proceeded to work happily while singing a	revolutionary	song . </s> <s> Revolution is like	file
an erhu fiddle , followed by a	revolutionary	melody . </s> <s> We could see	file
the bold and unrestrained sound of a	revolutionary	song . </s> <s> At this point	file
