# Supplementary material for: Discovering mythorealism: A corpus stylistic analysis of Yan Lianke’s novels in English
Source: PLoS One. 2026 Feb 24;21(2):e0342696. doi: 10.1371/journal.pone.0342696 (PMC12931789; doi:10.1371/journal.pone.0342696)
Supplement: S1 File — (ZIP) [file pone.0342696.s001.zip › S1_Dataset_Metadata_and_WmatrixOutputs/DerivedOutputs_USAS-keyness_TARGET-vs-REFERENCE_Wmatrix5.txt]

Item	O1	1%	O2	2%		LL	LogRatio Semantic Domain
G1.2	1457	0.15	886	0.05+	+	860.31	1.77	Politics
T3---	725	0.08	487	0.02+	+	377.58	1.62	Time: New and young
A13	1283	0.14	981	0.05+	+	554.02	1.44	Degree
H1	3032	0.32	3635	0.19+	+	480.43	1.19	Architecture, houses and buildings
M7	8992	0.95	8202	0.42+	+	2842.15	1.18	Places
Z5	297621	23.72	273456	20.80	+	2467.89	1.18	Grammatical	bin
F4	2173	0.23	1996	0.10+	+	677.25	1.17	Farming and Horticulture
O4.3	5665	0.6	7763	0.40+	+	543.45	1.01	Color and color patterns
W2	1918	0.2	2026	0.10+	+	435.97	0.97	Light
H2	6121	0.65	7480	0.38+	+	910.89	0.96	Parts of buildings
L1-	3224	0.34	3968	0.20+	+	468.36	0.95	Dead
S9	3250	0.34	4306	0.22+	+	359.36	0.94	Religion and the supernatural
G1.1	2009	0.21	2359	0.12+	+	339.87	0.92	Government
W1	2106	0.22	2495	0.13+	+	346.56	0.91	The universe
L3	4728	0.5	5242	0.27+	+	945.64	0.9	Plants
H5	2980	0.31	3766	0.19+	+	394.6	0.71	Furniture and household fittings
W3	4584	0.48	5919	0.30+	+	560.59	0.68	Geographical terms
N4	10347	1.09	13690	0.70+	+	1150.48	0.65	Linear order
N1	8388	0.89	12756	0.65+	+	471.24	0.45	Numbers
S7.1+	6865	0.72	10379	0.53+	+	399.39	0.45	In power
M6	17953	1.89	30008	1.53+	+	506.62	0.31	Location and direction
X4.2	845	0.07	712	0.05	+	18.46	0.31	Mental	object:	Means,	method
N3.8	102	0.01	86	0.01	+	2.22	0.31	Measurement:	Speed
I1.1+	265	0.02	224	0.02	+	5.63	0.31	Money:	Affluence
N3.7++	93	0.01	79	0.01	+	1.89	0.30	Long,	tall	and	wide
B5	4095	0.33	3475	0.26	+	84.03	0.30	Clothes	and	personal	belongings
O2	8692	0.69	7469	0.57	+	158.79	0.29	Objects	generally
N3.3+	502	0.04	430	0.03	+	9.45	0.29	Distance:	Far
K1	1094	0.09	938	0.07	+	20.41	0.29	Entertainment	generally
A2.1	14	0.00	12	0.00	+	0.26	0.29	Modify,	change
N5-	1717	0.14	1480	0.11	+	30.44	0.28	Quantities:	little
N2	183	0.01	158	0.01	+	3.19	0.28	Mathematics
K5.2	45	0.00	39	0.00	+	0.76	0.27	Games
A7	289	0.02	252	0.02	+	4.56	0.27	Probability
N3.2+	1373	0.11	1202	0.09	+	20.79	0.26	Size:	Big	
A6.1+++	542	0.04	479	0.04	+	7.40	0.25	Comparing:	Similar	
A5.2+	877	0.07	772	0.06	+	12.51	0.25	Evaluation:	True	
O1.2	1938	0.15	1741	0.13	+	21.80	0.22	Substances	and	materials:	Liquid
A2.1+	3041	0.24	2741	0.21	+	32.80	0.22	Change
X6+	637	0.05	582	0.04	+	5.73	0.20	Decided
N5+++	206	0.02	188	0.01	+	1.88	0.20	Quantities:	many/much
N5+	3003	0.24	2740	0.21	+	27.52	0.20	Quantities:	many/much
E3+	920	0.07	843	0.06	+	7.94	0.19	Calm	
A11.1+	877	0.07	806	0.06	+	7.24	0.19	Important
S7.3	27	0.00	25	0.00	+	0.20	0.18	Competition
A1.5.1+	14	0.00	13	0.00	+	0.10	0.17	Used
Z2	2386	0.19	2243	0.17	+	13.65	0.16	Geographical	names
S8+	1807	0.14	1692	0.13	+	11.09	0.16	Helping	
N3.7+	1195	0.10	1121	0.09	+	7.10	0.16	Long,	tall	and	wide
Z7	3116	0.25	2934	0.22	+	17.32	0.15	If
X9.2+	855	0.07	808	0.06	+	4.44	0.15	Success	
S7.1++	36	0.00	34	0.00	+	0.19	0.15	In	power	
Q3	1626	0.13	1537	0.12	+	8.41	0.15	Language,	speech	and	grammar
N3.3---	18	0.00	17	0.00	+	0.09	0.15	Distance:	Near
T1.3++	124	0.01	118	0.01	+	0.56	0.14	Time	period:	long
T1.3	7093	0.57	6809	0.52	+	26.73	0.13	Time:	Period
S1.2.2-	30	0.00	29	0.00	+	0.10	0.12	Generous
K2	1110	0.09	1070	0.08	+	3.80	0.12	Music	and	related	activities
A6.2+	814	0.06	783	0.06	+	2.93	0.12	Comparing:	Usual	
A9-	2468	0.20	2394	0.18	+	7.26	0.11	Giving	
W2-	472	0.04	460	0.03	+	1.23	0.10	Darkness
T1.1.3	4772	0.38	4682	0.36	+	10.26	0.10	Time:	Future
H4	1959	0.16	1913	0.15	+	4.82	0.10	Residence
F1	5368	0.43	5240	0.40	+	13.36	0.10	Food
A9	84	0.01	82	0.01	+	0.21	0.10	Getting	and	giving;	possession
A1.1.1	11241	0.90	10964	0.83	+	28.61	0.10	General	actions	/	making
S6+	3741	0.30	3708	0.28	+	5.78	0.08	Strong	obligation	or	necessity
S1.1.1	1077	0.09	1065	0.08	+	1.80	0.08	Social	Actions,	States	And	Processes
A4.1	1392	0.11	1381	0.11	+	2.08	0.08	Generally	kinds,	groups,	examples
X9.1+++	1	0.00	1	0.00	+	0.00	0.07	Able/intelligent
X6-	1	0.00	1	0.00	+	0.00	0.07	Undecided
W2--	8	0.00	8	0.00	+	0.01	0.07	Darkness
S1.2.5+++	3	0.00	3	0.00	+	0.00	0.07	Tough/strong	
O4.6+++	1	0.00	1	0.00	+	0.00	0.07	Temperature:	Hot	/	on	fire	
O4.2++	12	0.00	12	0.00	+	0.01	0.07	Judgement	of	appearance:	Positive
N5++++	1	0.00	1	0.00	+	0.00	0.07	Quantities:	many/much
N3.2---	7	0.00	7	0.00	+	0.01	0.07	Size:	Small	
I2	3	0.00	3	0.00	+	0.00	0.07	Business
I1.3---	1	0.00	1	0.00	+	0.00	0.07	Cheap
E5+++	1	0.00	1	0.00	+	0.00	0.07	Bravery	
E4.1--	5	0.00	5	0.00	+	0.01	0.07	Sad	
B2-	2260	0.18	2260	0.17	+	2.48	0.07	Disease	
A8+	4	0.00	4	0.00	+	0.00	0.07	Seem
A6.2++	1	0.00	1	0.00	+	0.00	0.07	Comparing:	Usual	
A5.4+++	3	0.00	3	0.00	+	0.00	0.07	Evaluation:	Authentic
A4.2---	1	0.00	1	0.00	+	0.00	0.07	General	
A15+++	1	0.00	1	0.00	+	0.00	0.07	Safe	
A1.5.1-	34	0.00	34	0.00	+	0.04	0.07	Unused
A1.5	2	0.00	2	0.00	+	0.00	0.07	Use
A1.1.2	1344	0.11	1338	0.10	+	1.77	0.07	Damaging	and	destroying
Z3	1437	0.11	1454	0.11	+	0.89	0.05	Other	proper	names
X8+	1036	0.08	1055	0.08	+	0.43	0.04	Trying	hard
X2.6+	478	0.04	489	0.04	+	0.14	0.03	Expected
S3.2	818	0.07	840	0.06	+	0.17	0.03	Relationship:	Intimacy	and	sex
Q4.2	514	0.04	535	0.04	+	0.01	0.01	The	Media:	Newspapers	etc.
M1	18620	1.48	19399	1.48	+	0.32	0.01	Moving,	coming	and	going
A3+	22090	1.76	23055	1.75	+	0.19	0.01	Existing
X3.2	3029	0.24	3169	0.24	+	0.00	0.00	Sensory:	Sound
S7.4-	39	0.00	41	0.00	-	0.00	-0.00	Not	allowed
T1.1.2	2732	0.22	2909	0.22	-	0.36	-0.02	Time:	Present;	simultaneous
O4.4	1682	0.13	1790	0.14	-	0.21	-0.02	Shape
I1.3	360	0.03	382	0.03	-	0.03	-0.02	Money:	Cost	and	price
A14	2885	0.23	3085	0.23	-	0.61	-0.03	Exclusivizers/particularizers
A13.4	774	0.06	829	0.06	-	0.19	-0.03	Degree:	Approximators
X5.1+	293	0.02	315	0.02	-	0.10	-0.04	Attentive
A5.4+	348	0.03	375	0.03	-	0.14	-0.04	Evaluation:	Authentic
Y2	47	0.00	51	0.00	-	0.03	-0.05	Information	technology	and	computing
I2.1	624	0.05	678	0.05	-	0.43	-0.05	Business:	Generally
A7+	10616	0.85	11505	0.88	-	6.23	-0.05	Likely
A5.1---	79	0.01	86	0.01	-	0.06	-0.05	Evaluation:	Bad
Z4	3411	0.27	3717	0.28	-	2.72	-0.06	Discourse	Bin
N6+	1833	0.15	2000	0.15	-	1.56	-0.06	Frequent
N3.8-	332	0.03	362	0.03	-	0.27	-0.06	Speed:	Slow
M2	9368	0.75	10215	0.78	-	7.71	-0.06	Putting,	pulling,	pushing,	transporting
B4	1181	0.09	1286	0.10	-	0.91	-0.06	Cleaning	and	personal	care
A1.4	293	0.02	321	0.02	-	0.30	-0.06	Chance,	luck
T3-	1651	0.13	1811	0.14	-	1.80	-0.07	Time:	New	and	young	
T2-	2802	0.22	3091	0.24	-	3.87	-0.07	Time:	Ending
A6.2-	443	0.04	489	0.04	-	0.63	-0.07	Comparing:	Unusual	
S3-	9	0.00	10	0.00	-	0.02	-0.08	Relationship
A1.7+	589	0.05	658	0.05	-	1.27	-0.09	Constraint
X5.2++	15	0.00	17	0.00	-	0.05	-0.11	Interested/excited/energetic
E6+	161	0.01	182	0.01	-	0.49	-0.11	Confident
B2+	129	0.01	146	0.01	-	0.41	-0.11	Healthy
O1.3	550	0.04	626	0.05	-	2.00	-0.12	Substances	and	materials:	Gas
A10+	2437	0.19	2779	0.21	-	9.28	-0.12	Open;	Finding;	Showing
X3.1+	28	0.00	32	0.00	-	0.11	-0.13	Tasty
S4	10687	0.85	12289	0.93	-	49.35	-0.13	Kin
O4.5	643	0.05	735	0.06	-	2.59	-0.13	Texture
A7++	7	0.00	8	0.00	-	0.03	-0.13	Likely
A5.1	61	0.00	70	0.01	-	0.27	-0.13	Evaluation:	Good/bad
S7.2-	63	0.01	73	0.01	-	0.34	-0.14	No	respect
O4.1	1592	0.13	1842	0.14	-	8.39	-0.14	General	appearance	and	physical	properties
A7-	270	0.02	311	0.02	-	1.29	-0.14	Unlikely
X7+	3112	0.25	3620	0.28	-	18.27	-0.15	Wanted
X3.3	331	0.03	385	0.03	-	1.94	-0.15	Sensory:	Touch
T1.3-	161	0.01	187	0.01	-	0.92	-0.15	Time	period:	short
T1.1	239	0.02	278	0.02	-	1.40	-0.15	Time:	General
S7.1-	599	0.05	695	0.05	-	3.34	-0.15	No	power	
S5-	398	0.03	464	0.04	-	2.44	-0.15	Not	part	of	a	group
S1.2.1-	212	0.02	246	0.02	-	1.18	-0.15	Formal/Unfriendly
O4.2	116	0.01	135	0.01	-	0.69	-0.15	Judgement	of	appearance
M8	1261	0.10	1468	0.11	-	7.52	-0.15	Stationary
K5.1	386	0.03	451	0.03	-	2.47	-0.16	Sports
A2.1-	99	0.01	116	0.01	-	0.67	-0.16	No	change
S1.2.1+	129	0.01	153	0.01	-	1.08	-0.18	Informal/Friendly
S1.1.2+	335	0.03	399	0.03	-	2.99	-0.18	Reciprocal
B1	15841	1.26	18829	1.43	-	136.90	-0.18	Anatomy	and	physiology
Q1.1	898	0.07	1077	0.08	-	8.94	-0.19	Linguistic	Actions,	States	And	Processes;	Communication
C1	1065	0.08	1269	0.10	-	9.58	-0.19	Arts	and	crafts
A13.7	415	0.03	496	0.04	-	3.92	-0.19	Degree:	Minimizers
A13.3	3476	0.28	4158	0.32	-	33.25	-0.19	Degree:	Boosters
A11.1-	177	0.01	211	0.02	-	1.60	-0.19	Unimportant
S6-	147	0.01	177	0.01	-	1.55	-0.20	No	obligation	or	necessity
N3.6+	55	0.00	66	0.01	-	0.55	-0.20	Spacious
A9+	7978	0.64	9628	0.73	-	87.23	-0.20	Getting	and	possession
A1.9-	5	0.00	6	0.00	-	0.05	-0.20	Unavoidable
Z8	112675	8.98	136288	10.37	-	1273.51	-0.21	Pronouns
S1.1.4+	89	0.01	108	0.01	-	1.05	-0.21	Deserving
A15-	76	0.01	92	0.01	-	0.87	-0.21	Danger
A1.7-	558	0.04	678	0.05	-	6.73	-0.21	No	constraint
Z9	249269	19.87	304215	23.14	-	3193.68	-0.22	Trash	can
I3.2+	18	0.00	22	0.00	-	0.24	-0.22	Professional
Q2.2	8564	0.68	10520	0.80	-	119.68	-0.23	Speech	acts
A6.1	48	0.00	59	0.00	-	0.68	-0.23	Comparing:	Similar/different
A1.5.2+	25	0.00	31	0.00	-	0.39	-0.24	Useful
E3++	4	0.00	5	0.00	-	0.07	-0.25	Calm	
X2.5+	628	0.05	788	0.06	-	11.40	-0.26	Understanding
A4.2-	70	0.01	88	0.01	-	1.30	-0.26	General	
N3.3--	71	0.01	90	0.01	-	1.45	-0.27	Distance:	Near
B3	659	0.05	833	0.06	-	13.01	-0.27	Medicines	and	medical	treatment
T3++	231	0.02	293	0.02	-	4.74	-0.28	Time:	Old;	grown-up
S1.2.4+	160	0.01	204	0.02	-	3.47	-0.28	Polite
N5.1-	578	0.05	737	0.06	-	12.55	-0.28	Part
A2.2	2480	0.20	3159	0.24	-	53.25	-0.28	Cause&Effect/Connection
S7.2+	229	0.02	295	0.02	-	5.53	-0.30	Respected
O1.2-	205	0.02	264	0.02	-	4.94	-0.30	Dry
L1+	627	0.05	807	0.06	-	15.01	-0.30	Alive
N3.7-	254	0.02	331	0.03	-	6.88	-0.31	Short	and	narrow
Z1	7966	0.63	10385	0.79	-	216.56	-0.32	Personal	names
X3.2+	301	0.02	395	0.03	-	8.71	-0.32	Sound:	Loud
T4+	137	0.01	179	0.01	-	3.80	-0.32	Time:	Early	
Q1.3	218	0.02	285	0.02	-	6.09	-0.32	Telecommunications
N6+++	323	0.03	426	0.03	-	9.80	-0.33	Frequent
X2.4	847	0.07	1122	0.09	-	26.73	-0.34	Investigate,	examine,	test,	search
Z99	23755	1.89	31665	2.41	-	792.75	-0.35	Unmatched
X2.5-	193	0.02	257	0.02	-	6.38	-0.35	Not	understanding
L2	3521	0.28	4693	0.36	-	117.41	-0.35	Living	creatures:	animals,	birds,	etc.	
H3	442	0.04	589	0.04	-	14.71	-0.35	Areas	around	or	near	houses
G3	2286	0.18	3067	0.23	-	80.71	-0.36	Warfare,	defence	and	the	army;	weapons
E1	313	0.02	420	0.03	-	11.07	-0.36	Emotional	Actions,	States	And	Processes	General
N3.2-	855	0.07	1154	0.09	-	31.76	-0.37	Size:	Small	
T1.3+	499	0.04	680	0.05	-	20.07	-0.38	Time	period:	long
A5.4-	219	0.02	299	0.02	-	8.94	-0.38	Evaluation:	Unauthentic
S1.2.5+	233	0.02	320	0.02	-	9.97	-0.39	Tough/strong	
A5.1+++	246	0.02	337	0.03	-	10.32	-0.39	Evaluation:	Good	
N6	275	0.02	379	0.03	-	12.10	-0.40	Frequency
E5+	266	0.02	368	0.03	-	12.05	-0.40	Bravery	
O4.2-	746	0.06	1042	0.08	-	36.34	-0.41	Judgement	of	appearance:	Negative
G2.1	722	0.06	1003	0.08	-	33.76	-0.41	Law	and	order
A1.3-	30	0.00	42	0.00	-	1.49	-0.42	No	caution
O4.6--	12	0.00	17	0.00	-	0.65	-0.43	Temperature:	Cold	
S7.3+	81	0.01	115	0.01	-	4.44	-0.44	Competitive
A11.1--	7	0.00	10	0.00	-	0.40	-0.45	Unimportant
G2.2	18	0.00	26	0.00	-	1.11	-0.46	General	ethics
X2.2+	2417	0.19	3509	0.27	-	154.48	-0.47	Knowledgeable
H4-	11	0.00	16	0.00	-	0.71	-0.47	Non-resident
T3--	191	0.02	279	0.02	-	12.71	-0.48	Time:	New	and	young	
M5	364	0.03	536	0.04	-	25.51	-0.49	Flying	and	aircraft	
I1.2	583	0.05	861	0.07	-	41.63	-0.49	Money:	Debts
E4.1+	1696	0.14	2504	0.19	-	120.88	-0.49	Happy	
X9.1-	385	0.03	569	0.04	-	27.62	-0.50	Inability/unintelligence
X7-	85	0.01	126	0.01	-	6.21	-0.50	Unwanted
S1.2.5-	103	0.01	154	0.01	-	7.94	-0.51	Weak
S3.2+	34	0.00	51	0.00	-	2.67	-0.52	Relationship:	Sexual
N5.1+++	14	0.00	21	0.00	-	1.10	-0.52	Entire;	maximum
N3.7--	14	0.00	21	0.00	-	1.10	-0.52	Short	and	narrow
E2+	961	0.08	1443	0.11	-	76.04	-0.52	Like
X2	157	0.01	237	0.02	-	12.83	-0.53	Mental	actions	and	processes
N3.8++	37	0.00	56	0.00	-	3.07	-0.53	Speed:	Fast
I3.1	1107	0.09	1681	0.13	-	93.67	-0.54	Work	and	employment:	Generally
I2.2	1489	0.12	2272	0.17	-	129.60	-0.54	Business:	Selling
I1.3-	52	0.00	79	0.01	-	4.41	-0.54	Cheap
X3	92	0.01	141	0.01	-	8.21	-0.55	Sensory
T1	1497	0.12	2309	0.18	-	138.63	-0.56	Time
N3.3-	164	0.01	254	0.02	-	15.54	-0.56	Distance:	Near
S8-	421	0.03	655	0.05	-	40.93	-0.57	Hindering
S1.2.3-	25	0.00	39	0.00	-	2.47	-0.57	Unselfish
Z6	8724	0.70	13780	1.05	-	921.22	-0.59	Negative
Q2.1	7352	0.59	11687	0.89	-	803.15	-0.60	Speech:	Communicative
M4	443	0.04	703	0.05	-	47.96	-0.60	Sailing,	swimming,	etc.
E4.2-	92	0.01	146	0.01	-	9.96	-0.60	Discontent
A5.1+	1451	0.12	2301	0.18	-	156.49	-0.60	Evaluation:	Good	
S1.2.6+	42	0.00	67	0.01	-	4.67	-0.61	Sensible
X2.1	2890	0.23	4717	0.36	-	361.71	-0.64	Thought,	belief
I4	274	0.02	452	0.03	-	36.15	-0.65	Industry	
T4-	146	0.01	241	0.02	-	19.32	-0.66	Time:	Late
O4.2+	1037	0.08	1713	0.13	-	137.73	-0.66	Judgement	of	appearance:	Positive
G2.2-	461	0.04	766	0.06	-	63.00	-0.67	Unethical
E5-	875	0.07	1460	0.11	-	122.02	-0.67	Fear/shock
A6.2--	3	0.00	5	0.00	-	0.42	-0.67	Comparing:	Unusual	
A12-	331	0.03	553	0.04	-	46.44	-0.67	Difficult
X8++	19	0.00	32	0.00	-	2.77	-0.68	Trying	hard
F2	965	0.08	1623	0.12	-	139.75	-0.68	Drinks	and	alcohol
E4.2+	206	0.02	345	0.03	-	29.24	-0.68	Content
A5.3+	221	0.02	370	0.03	-	31.32	-0.68	Evaluation:	Accurate
A5.1++	244	0.02	418	0.03	-	38.49	-0.71	Evaluation:	Good	
X4.1	868	0.07	1495	0.11	-	140.31	-0.72	Mental	object:	Conceptual	object
B2	84	0.01	146	0.01	-	14.14	-0.73	Health	and	disease
S3.1	714	0.06	1249	0.09	-	123.69	-0.74	Personal	relationship:	General
S1.2.5--	4	0.00	7	0.00	-	0.69	-0.74	Weak
N5.2+	465	0.04	814	0.06	-	80.80	-0.74	Exceed;	waste
X3-	5	0.00	9	0.00	-	0.98	-0.78	Sensory
A1.4+	72	0.01	130	0.01	-	14.28	-0.78	Lucky
A12+	193	0.02	352	0.03	-	39.92	-0.80	Easy	
S1.2.5++	18	0.00	33	0.00	-	3.80	-0.81	Tough/strong	
Q4	92	0.01	169	0.01	-	19.59	-0.81	The	Media
X2.2-	348	0.03	646	0.05	-	77.32	-0.82	No	knowledge
T4--	241	0.02	447	0.03	-	53.37	-0.82	Time:	Late
N6-	361	0.03	666	0.05	-	78.24	-0.82	Infrequent
I3.1-	129	0.01	239	0.02	-	28.44	-0.82	Unemployed
X9.2-	427	0.03	802	0.06	-	99.38	-0.84	Failure
G2.2+	136	0.01	255	0.02	-	31.44	-0.84	Ethical
S2.2	1498	0.12	2881	0.22	-	381.98	-0.88	People:	Male	
N3.5+	105	0.01	204	0.02	-	27.82	-0.89	Weight:	Heavy
A5.3-	302	0.02	588	0.04	-	80.65	-0.89	Evaluation:	Inaccurate
E3-	1407	0.11	2748	0.21	-	380.11	-0.90	Violent/Angry
A1.4-	31	0.00	61	0.00	-	8.61	-0.91	Unlucky
I1.1-	103	0.01	204	0.02	-	29.29	-0.92	Money:	Lack
X7	2	0.00	4	0.00	-	0.59	-0.93	Wanting;	planning;	choosing
W5	26	0.00	52	0.00	-	7.66	-0.93	Green	issues
O4.6---	1	0.00	2	0.00	-	0.29	-0.93	Temperature:	Cold	
I1.1--	1	0.00	2	0.00	-	0.29	-0.93	Money:	Lack
G2.2++	2	0.00	4	0.00	-	0.59	-0.93	Ethical
A3-	21	0.00	42	0.00	-	6.19	-0.93	Non-existing
A1.7+++	1	0.00	2	0.00	-	0.29	-0.93	Constraint
T3+	975	0.08	1955	0.15	-	289.89	-0.94	Time:	Old;	grown-up
A5.2-	170	0.01	344	0.03	-	52.21	-0.95	Evaluation:	False
S1.2.3+	99	0.01	203	0.02	-	31.85	-0.97	Selfish
E4.1-	1060	0.08	2187	0.17	-	348.42	-0.98	Sad	
A15+	84	0.01	179	0.01	-	30.80	-1.02	Safe	
S1.1.3-	37	0.00	79	0.01	-	13.65	-1.03	Non-participating
S1.1.3+++	13	0.00	28	0.00	-	4.94	-1.04	Participating
A5.1--	45	0.00	97	0.01	-	17.13	-1.04	Evaluation:	Bad
S1.2.2+	58	0.00	126	0.01	-	22.65	-1.05	Greedy
O1	134	0.01	291	0.02	-	52.27	-1.05	Substances	and	materials	generally
X5.2-	181	0.01	402	0.03	-	75.88	-1.08	Uninterested/bored/unenergetic
A1.9	109	0.01	243	0.02	-	46.24	-1.09	Avoiding
A3	4	0.00	9	0.00	-	1.75	-1.10	Being
X5.1-	141	0.01	320	0.02	-	63.23	-1.11	Inattentive
E2	10	0.00	23	0.00	-	4.67	-1.13	Liking
X2.3+	190	0.02	438	0.03	-	89.38	-1.14	Learning
X3.1	384	0.03	894	0.07	-	186.11	-1.15	Sensory:	Taste
S2.1	1141	0.09	2645	0.20	-	545.90	-1.15	People:	Female
Q2.1-	37	0.00	87	0.01	-	18.47	-1.17	Speech:	Not	communicating
E6-	621	0.05	1472	0.11	-	317.53	-1.18	Worry	
G2.1+	21	0.00	51	0.00	-	11.52	-1.21	Lawful
N3	2	0.00	5	0.00	-	1.19	-1.25	Measurement
X1	93	0.01	235	0.02	-	57.09	-1.27	Psychological	Actions,	States	And	Processes
I1.1+++	51	0.00	130	0.01	-	32.07	-1.28	Money:	Affluence
A2.2-	13	0.00	33	0.00	-	8.08	-1.28	Unconnected
A1.5.2-	24	0.00	62	0.00	-	15.65	-1.30	Useless
S1.2.6-	117	0.01	303	0.02	-	76.82	-1.31	Foolish
E4.1+++	10	0.00	26	0.00	-	6.64	-1.31	Happy	
A1.2.4-	9	0.00	24	0.00	-	6.39	-1.35	
S1.2.4-	32	0.00	86	0.01	-	23.19	-1.36	Impolite
S1.2	56	0.00	157	0.01	-	45.26	-1.42	Personality	traits
S7.1--	11	0.00	31	0.00	-	9.01	-1.43	No	power	
E2-	168	0.01	475	0.04	-	138.70	-1.43	Dislike
X9.1++	1	0.00	3	0.00	-	0.96	-1.52	Able/intelligent
X8+++	1	0.00	3	0.00	-	0.96	-1.52	Trying	hard
N3.6-	1	0.00	3	0.00	-	0.96	-1.52	Measurement:	Area
I3.2-	4	0.00	12	0.00	-	3.82	-1.52	Unprofessional
F2+++	1	0.00	3	0.00	-	0.96	-1.52	Excessive	drinking
A1.5.2	1	0.00	3	0.00	-	0.96	-1.52	Usefulness
F3	136	0.01	417	0.03	-	136.81	-1.55	Smoking	and	non-medical	drugs
E2++	32	0.00	98	0.01	-	32.10	-1.55	Like
K6	29	0.00	92	0.01	-	31.59	-1.60	Children’s	games	and	toys
E3--	5	0.00	16	0.00	-	5.56	-1.61	Violent/Angry
E2+++	23	0.00	74	0.01	-	25.88	-1.62	Like
A5.1-	206	0.02	663	0.05	-	231.93	-1.62	Evaluation:	Bad
K3	11	0.00	39	0.00	-	15.34	-1.76	Recorded	sound
F2++	44	0.00	157	0.01	-	62.20	-1.77	Excessive	drinking
A1.2	1	0.00	4	0.00	-	1.79	-1.93	Suitability
N3.4+	3	0.00	13	0.00	-	6.28	-2.05	Volume:	Inflated
A12++	9	0.00	41	0.00	-	20.70	-2.12	Easy	
X9.2+++	1	0.00	5	0.00	-	2.73	-2.25	Success	
X9.2	4	0.00	20	0.00	-	10.91	-2.25	Success	and	failure
A1.1.2-	1	0.00	5	0.00	-	2.73	-2.25	Fixing	and	mending
N5.1	3	0.00	19	0.00	-	12.24	-2.60	Entirety;	maximum
S1.2.4	1	0.00	7	0.00	-	4.79	-2.74	Politeness
A11.1++	2	0.00	14	0.00	-	9.57	-2.74	Important
X5.1++	1	0.00	10	0.00	-	8.13	-3.25	Attentive
