# Supplementary material for: Discovering mythorealism: A corpus stylistic analysis of Yan Lianke’s novels in English
Source: PLoS One. 2026 Feb 24;21(2):e0342696. doi: 10.1371/journal.pone.0342696 (PMC12931789; doi:10.1371/journal.pone.0342696)
Supplement: S1 File — (ZIP) [file pone.0342696.s001.zip › S1_Dataset_Metadata_and_WmatrixOutputs/Metadata_corpus_catalog.xlsx]

## Sheet: TARGET_catalog
No	Translated Novels	Publication Year	Translator	Type	Tokens	Acquisition_route	ISBN-13
1	Lenin’s Kisses	2012	Carlos Rojas	Novel	169779	https://groveatlantic.com/book/lenins-kisses/	978-0-8021-2177-6
2	The Four Books	2015	Carlos Rojas	Novel	111497	https://groveatlantic.com/book/the-four-books/	978-0-8021-2469-2
3	The Day the Sun Died	2018	Carlos Rojas	Novel	114344	https://groveatlantic.com/book/the-day-the-sun-died/	978-0-8021-4773-8
4	Heart Sutra	2023	Carlos Rojas	Novel	107110	https://groveatlantic.com/book/heart-sutra/	978-0-8021-6274-8
5	Dream of Ding Village	2011	Cindy Carter	Novel	108862	https://www.penguin.co.uk/books/440707/dream-of-ding-village-by-yan-lianke/9781529113921	978-1-5291-1392-1
6	The Years, Months, Days and Marrow: Two Novellas	2015	Carlos Rojas	Novella	53709	https://groveatlantic.com/book/years-months-days-the/	978-0-8021-2665-8
7	Hard Like Water	2021	Carlos Rojas	Novel	139347	https://groveatlantic.com/book/hard-like-water/	978-0-8021-5813-0
8	The Explosion Chronicles	2016	Carlos Rojas	Novel	144351	https://groveatlantic.com/book/the-explosion-chronicles/	978-0-8021-2725-9
9	Serve the People!	2007	Julia Lovell	Novel	40642	https://groveatlantic.com/book/serve-the-people/	978-0-8021-7044-6
The publication years listed in the table refer to the release dates of the English translations. Any lawful edition with the same ISBN is acceptable. We do not redistribute copyrighted full texts; this catalog enables legal corpus reconstruction.

## Sheet: REFERENCE_catalog
No	Novel	Publication Year	Translator	Author	Tokens	Acquisition_route	ISBN-13
1	A Dictionary of Maqiao: A Novel	2003	Julia Lovell	Han Shaogong	145943	https://cup.columbia.edu/book/a-dictionary-of-maqiao/9780231127448/	9780231127448
2	Decoded: A Novel	2014	Olivia Milburn and Christopher Payne	Mai Jia	110736	https://www.amazon.sg/Decoded-Mai-Jia/dp/1250062357	9781250062352
3	Life	2019	Chloe Estep	Lu Yao	70420	https://www.amazon.sg/Life-Lu-Yao/dp/1542044626	9781542044622
4	Nanjing 1937: A Love Story	2002	Michael Berry	Ye Zhaoyan	140910	https://cup.columbia.edu/book/nanjing-1937/9780231127547/	9780231529525
5	Peach Blossom Paradise	2020	Canaan Morse	Ge Fei	123397	https://www.amazon.sg/Peach-Blossom-Paradise-Ge-Fei/dp/1681374706	9781681374703
6	Red poppies	2003	Howard Goldblatt and Sylvia Li-Chun Lin	Alai	147962	https://www.amazon.sg/Red-Poppies-Alai/dp/0618340696	9780618340699
7	Red Sorghum	2003	Howard Goldblatt	Mo Yan	132578	https://www.amazon.sg/Red-Sorghum-Mo-Yan/dp/0099451670	9780141339122
8	Ruined City: A Novel	2016	Howard Goldblatt	Jia Pingwa	242158	https://www.oupress.com/9780806151731/ruined-city/	9780806151731
9	Someone to Talk to	2018	Howard Goldblatt and Sylvia Li-chun Lin	Liu Zhenyun	173101	https://www.dukeupress.edu/someone-to-talk-to	9780822370833
10	The Ancient Ship: A Novel	2008	Howard Goldblatt	Zhang Wei	166428	https://www.amazon.sg/Ancient-Ship-Zhang-Wei/dp/0007286155	9780007286157
11	The Boat to Redemption	2011	Howard Goldblatt	Su Tong	119887	https://www.goodreads.com/book/show/7164497-the-boat-to-redemption	9780385613446
12	The Last Quarter of the Moon	2013	Bruce Humes	Chi Zijian	103795	https://www.penguin.co.uk/books/410850/the-last-quarter-of-the-moon-by-zijian-chi/9781784877897	9781784877897
13	The Song of Everlasting Sorrow: A Novel of Shanghai	2008	Michael Berry and Susan Chan Egan	Wang Anyi	195868	https://cup.columbia.edu/book/the-song-of-everlasting-sorrow/9780231143431/	9780231143431
14	Three Sisters	2010	Howard Goldblatt and Sylvia Li-chun Lin	Bi Feiyu	101700	https://www.goodreads.com/book/show/7097443-three-sisters	9780151013647
15	To Live: A Novel	2003	Michael Berry	Yu Hua	69352	https://www.goodreads.com/book/show/334971.To_Live	9781400031863
The publication years listed in the table refer to the release dates of the English translations. Any lawful edition with the same ISBN is acceptable. We do not redistribute copyrighted full texts; this catalog enables legal corpus reconstruction.
